# Supplementary material for: ﻿Carrierealeyensis, a new species of Salicaceae from limestone areas of Guangxi, China
Source: PhytoKeys. 2024 Nov 5;248:305–13. doi: 10.3897/phytokeys.248.129824 (PMC11558175; doi:10.3897/phytokeys.248.129824)
Supplement: XML Treatment for Carrierea leyensis [file phytokeys.248.129824-treatment1.xml]

<!DOCTYPE tp:taxon-treatment
  PUBLIC "-//TaxonX//DTD Taxonomic Treatment Publishing DTD v0 20100105//EN" "tax-treatment-NSO.dtd">
<tp:taxon-treatment xmlns:tp="http://www.plazi.org/taxpub"><tp:treatment-meta><kwd-group><label>Taxon classification</label><kwd>
              <named-content content-type="kingdom">Plantae</named-content>
            </kwd><kwd>
              <named-content content-type="order">Malpighiales</named-content>
            </kwd><kwd>
              <named-content content-type="family">Salicaceae</named-content>
            </kwd></kwd-group><mixed-citation publication-type="journal"><person-group><name><surname>Lu</surname><given-names>Zhao-Cen</given-names></name><name><surname>Liu</surname><given-names>Zhi-Rong</given-names></name><name><surname>Mo</surname><given-names>Ming-Lin</given-names></name><name><surname>Chang</surname><given-names>Shi-Li</given-names></name><name><surname>Xu</surname><given-names>Wei-Bin</given-names></name></person-group><article-title>﻿<italic><tp:taxon-name><tp:taxon-name-part taxon-name-part-type="genus" reg="Carrierea">Carrierea</tp:taxon-name-part><tp:taxon-name-part taxon-name-part-type="species" reg="leyensis">leyensis</tp:taxon-name-part></tp:taxon-name></italic>, a new species of <tp:taxon-name><tp:taxon-name-part taxon-name-part-type="family">Salicaceae</tp:taxon-name-part></tp:taxon-name> from limestone areas of Guangxi, China</article-title><source>PhytoKeys</source><day>05</day><month>11</month><year>2024</year><volume>248</volume><fpage>305</fpage><lpage>313</lpage><pub-id pub-id-type="doi">10.3897/phytokeys.248.129824</pub-id></mixed-citation></tp:treatment-meta><tp:nomenclature><label>﻿</label><tp:taxon-name>
            <object-id xmlns:xlink="http://www.w3.org/1999/xlink" content-type="arpha" xlink:type="simple">CF54AF72-553E-5951-803E-AD7085BF456A</object-id>
            <tp:taxon-name-part taxon-name-part-type="genus" reg="Carrierea">Carrierea</tp:taxon-name-part>
            <tp:taxon-name-part taxon-name-part-type="species" reg="leyensis">leyensis</tp:taxon-name-part>
            <object-id xmlns:xlink="http://www.w3.org/1999/xlink" content-type="ipni" xlink:type="simple">urn:lsid:ipni.org:names:77351405-1</object-id>
          </tp:taxon-name><tp:taxon-authority>Z.C.Lu &amp; W.B.Xu</tp:taxon-authority><tp:taxon-status xmlns:xlink="http://www.w3.org/1999/xlink" xlink:type="simple">sp. nov.</tp:taxon-status><xref ref-type="fig" rid="F1">Figs 1</xref><xref ref-type="fig" rid="F2">, 2</xref><xref ref-type="fig" rid="F3">, 3</xref></tp:nomenclature><tp:treatment-sec sec-type="diagnosis" id="SECID0ERKAC"><title>Diagnosis.</title><p><italic><tp:taxon-name><tp:taxon-name-part taxon-name-part-type="genus" reg="Carrierea">Carrierea</tp:taxon-name-part><tp:taxon-name-part taxon-name-part-type="species" reg="leyensis">leyensis</tp:taxon-name-part></tp:taxon-name></italic> Z.C.Lu &amp; W.B.Xu differs from <italic><tp:taxon-name><tp:taxon-name-part taxon-name-part-type="genus" reg="Carrierea">C.</tp:taxon-name-part><tp:taxon-name-part taxon-name-part-type="species" reg="dunniana">dunniana</tp:taxon-name-part></tp:taxon-name></italic> H.Lév. in its evergreen nature; shorter petioles, only 3–8 mm long, and tomentose or glabrous when old; elliptic leaf blades with cuneate base; shorter inflorescences; smaller flowers; and smaller capsules.</p><fig id="F1" position="float" orientation="portrait"><object-id xmlns:xlink="http://www.w3.org/1999/xlink" content-type="doi" xlink:type="simple">10.3897/phytokeys.248.129824.figure1</object-id><object-id xmlns:xlink="http://www.w3.org/1999/xlink" content-type="arpha" xlink:type="simple">67228733-338B-5011-A4FC-4EC2426C1382</object-id><label>Figure 1.</label><caption><p><italic><tp:taxon-name><tp:taxon-name-part taxon-name-part-type="genus" reg="Carrierea">Carrierea</tp:taxon-name-part><tp:taxon-name-part taxon-name-part-type="species" reg="leyensis">leyensis</tp:taxon-name-part></tp:taxon-name></italic> sp. nov. <bold>A</bold> habit <bold>B</bold> trunk <bold>C</bold> flowering branches <bold>D</bold> fruiting branches <bold>E</bold> leaf, view from adaxial side <bold>F</bold> leaf, view from abaxial side.</p></caption><graphic xmlns:xlink="http://www.w3.org/1999/xlink" xlink:href="phytokeys-248-305_article-129824__-g001.jpg" position="float" orientation="portrait" xlink:type="simple" id="oo_1168202.jpg"><uri content-type="original_file" xlink:type="simple">https://binary.pensoft.net/fig/1168202</uri></graphic></fig></tp:treatment-sec><tp:treatment-sec sec-type="material" id="SECID0ERMAC"><title>Type.</title><p>China • Guangxi: Baise City, Leye County, Tongle Township, Fengdong Village, Laomudong, around the point <named-content xmlns:xlink="http://www.w3.org/1999/xlink" content-type="dwc:verbatimCoordinates" xlink:type="simple"><named-content content-type="geo-json" specific-use="{&#34;type&#34;:&#34;Point&#34;,&#34;coordinates&#34;:[106.482109,24.751690]}" id="NCID0E1MAC" xlink:type="simple">106.482109°E, 24.75169°N</named-content></named-content>, in forests of limestone slope, elevation ca. 1330 m, 4 May 2024, <italic>W. B. Xu, Z. C. Lu, M. L. Mo, S. L. Chang &amp; J. Q. Huang 18270</italic> (holotype: IBK00461833; isotypes: IBK00461831, IBK00461832).</p><fig id="F2" position="float" orientation="portrait"><object-id xmlns:xlink="http://www.w3.org/1999/xlink" content-type="doi" xlink:type="simple">10.3897/phytokeys.248.129824.figure2</object-id><object-id xmlns:xlink="http://www.w3.org/1999/xlink" content-type="arpha" xlink:type="simple">43FE94E5-9E6A-5D67-8762-A4F997E231E2</object-id><label>Figure 2.</label><caption><p><italic><tp:taxon-name><tp:taxon-name-part taxon-name-part-type="genus" reg="Carrierea">Carrierea</tp:taxon-name-part><tp:taxon-name-part taxon-name-part-type="species" reg="leyensis">leyensis</tp:taxon-name-part></tp:taxon-name></italic> sp. nov. <bold>A</bold> flowering branches with staminate flowers and young capsules <bold>B</bold> inflorescences <bold>C</bold> staminate flowers in frontal view <bold>D</bold> pistillate flower in frontal view <bold>E</bold> pistillate flower in dorsal view <bold>F</bold> dissection of staminate flower <bold>G</bold> dissection of pistillate flower <bold>H</bold> bracts <bold>I</bold> bracteoles <bold>J</bold> long-section and cross-section of ovary <bold>K</bold> capsules <bold>L</bold> seeds.</p></caption><graphic xmlns:xlink="http://www.w3.org/1999/xlink" xlink:href="phytokeys-248-305_article-129824__-g002.jpg" position="float" orientation="portrait" xlink:type="simple" id="oo_1168203.jpg"><uri content-type="original_file" xlink:type="simple">https://binary.pensoft.net/fig/1168203</uri></graphic></fig></tp:treatment-sec><tp:treatment-sec sec-type="description" id="SECID0EROAC"><title>Description.</title><p>Trees or small trees, monoecious, evergreen, 5–12 m tall; bark gray-brown; branchlets grayish, with white lenticels and leaf marks, tomentose, glabrous when old; winter buds conical, scales hairy; stipules absent. Petiole 3–8 mm long, tomentose to glabrous when old; leaf blade greenish abaxially, deep green adaxially, glabrous, elliptic, (2.8–)4–9.5(–12.5) × 1.7–4.6 cm, leathery or thinly leathery, both surfaces glabrous or abaxially sparsely appressed-villous along midveins, weakly 3-veined at base, lateral veins 5–8 pairs, veins distinct on both sides, midvein raised below, base cuneate, margin remotely serrate, with spheroidal to torus-shaped glands at the tips of the teeth (salicoid teeth), apex acuminate to long acuminate. Inflorescence terminal or axillary, 2–11-flowered, rarely single flower axillary, 1.8–4.5 cm long including flowers, tomentose, pistillate flowers in terminal part of inflorescence, staminate ones in lower part; bracts ovate-lanceolate, 1–1.35 cm long, papery, both surfaces sparsely to densely tomentose. Pedicels 0.5–2.5 cm long, 2-bracteolate near middle; bracteoles similar to bracts, opposite, narrowly oblong, 3–7 mm long, papery, both surfaces sparsely to densely tomentose. Sepals (2 or 3 rare) 4–5, valvate, ovate-deltoid to oblong, 3.5–8 × 2–3 mm, papery, both sides tomentose, apex acute. Petals absent. Staminate flowers: smaller than pistillate flowers, stamens with filaments unequal in length, 2–3 mm long, glabrous; anthers ca. 0.5 mm long. Pistillate flowers: staminodes like stamens but much reduced; ovary superior, elliptic, densely tomentose, 0.6–1 cm long; placentas 3 or 4; styles 3 or 4, 0.5–1 mm long, connate at least at base to form a column, sparsely tomentose like the ovary; stigmas reflexed, drying black, flattened, triangular, 2–3 mm long, irregularly lobed, glabrous. Capsule fusiform, slightly curved, 1.7–2.7 cm long, 5–9 mm in diam., tomentose, valves splitting from both apex and base; fruiting pedicel stout, 1–2.8 cm long; seeds compressed, including wing 9–12 mm long; sterile seeds smaller.</p><fig id="F3" position="float" orientation="portrait"><object-id xmlns:xlink="http://www.w3.org/1999/xlink" content-type="doi" xlink:type="simple">10.3897/phytokeys.248.129824.figure3</object-id><object-id xmlns:xlink="http://www.w3.org/1999/xlink" content-type="arpha" xlink:type="simple">C7D42061-34DD-5003-9E7A-C652257861E6</object-id><label>Figure 3.</label><caption><p>The holotype sheet of <italic><tp:taxon-name><tp:taxon-name-part taxon-name-part-type="genus" reg="Carrierea">Carrierea</tp:taxon-name-part><tp:taxon-name-part taxon-name-part-type="species" reg="leyensis">leyensis</tp:taxon-name-part></tp:taxon-name></italic> (IBK).</p></caption><graphic xmlns:xlink="http://www.w3.org/1999/xlink" xlink:href="phytokeys-248-305_article-129824__-g003.jpg" position="float" orientation="portrait" xlink:type="simple" id="oo_1168204.jpg"><uri content-type="original_file" xlink:type="simple">https://binary.pensoft.net/fig/1168204</uri></graphic></fig></tp:treatment-sec><tp:treatment-sec sec-type="etymology" id="SECID0EOPAC"><title>Etymology.</title><p>The specific epithet ‘<italic><tp:taxon-name><tp:taxon-name-part taxon-name-part-type="genus" reg="Carrierea"/><tp:taxon-name-part taxon-name-part-type="species" reg="leyensis">leyensis</tp:taxon-name-part></tp:taxon-name></italic>’ refers to the locality where the new species was collected.</p></tp:treatment-sec><tp:treatment-sec sec-type="phenology" id="SECID0E5PAC"><title>Phenology.</title><p>Flowering April to May (spring); fruiting July to October (summer to autumn).</p></tp:treatment-sec><tp:treatment-sec sec-type="distribution" id="SECID0EEAAE"><title>Distribution and habitat.</title><p><italic><tp:taxon-name><tp:taxon-name-part taxon-name-part-type="genus" reg="Carrierea">Carrierea</tp:taxon-name-part><tp:taxon-name-part taxon-name-part-type="species" reg="leyensis">leyensis</tp:taxon-name-part></tp:taxon-name></italic> has only been collected from limestone areas of Leye County, Baise City, Guangxi, China. It grows sporadically in forests on limestone slopes, at an elevation of 1100–1350 m. Associated species include <italic><tp:taxon-name><tp:taxon-name-part taxon-name-part-type="genus" reg="Handeliodendron">Handeliodendron</tp:taxon-name-part><tp:taxon-name-part taxon-name-part-type="species" reg="bodinieri">bodinieri</tp:taxon-name-part></tp:taxon-name></italic> (H.Lév.) Rehder, <italic><tp:taxon-name><tp:taxon-name-part taxon-name-part-type="genus" reg="Pistacia">Pistacia</tp:taxon-name-part><tp:taxon-name-part taxon-name-part-type="species" reg="chinensis">chinensis</tp:taxon-name-part></tp:taxon-name></italic> Bunge, <italic><tp:taxon-name><tp:taxon-name-part taxon-name-part-type="genus" reg="Pittosporum">Pittosporum</tp:taxon-name-part><tp:taxon-name-part taxon-name-part-type="species" reg="tonkinense">tonkinense</tp:taxon-name-part></tp:taxon-name></italic> Gagnep., <italic><tp:taxon-name><tp:taxon-name-part taxon-name-part-type="genus" reg="Machilus">Machilus</tp:taxon-name-part><tp:taxon-name-part taxon-name-part-type="species" reg="cavaleriei">cavaleriei</tp:taxon-name-part></tp:taxon-name></italic> H.Lév., <italic><tp:taxon-name><tp:taxon-name-part taxon-name-part-type="genus" reg="Triadica">Triadica</tp:taxon-name-part><tp:taxon-name-part taxon-name-part-type="species" reg="rotundifolia">rotundifolia</tp:taxon-name-part></tp:taxon-name></italic> (Hemsl.) Esser, <italic><tp:taxon-name><tp:taxon-name-part taxon-name-part-type="genus" reg="Jasminum">Jasminum</tp:taxon-name-part><tp:taxon-name-part taxon-name-part-type="species" reg="lanceolaria">lanceolaria</tp:taxon-name-part></tp:taxon-name></italic> Roxb., <italic><tp:taxon-name><tp:taxon-name-part taxon-name-part-type="genus" reg="Eriobotrya">Eriobotrya</tp:taxon-name-part><tp:taxon-name-part taxon-name-part-type="species" reg="seguinii">seguinii</tp:taxon-name-part></tp:taxon-name></italic> (H.Lév.) Cardot ex Guillaumin, <italic><tp:taxon-name><tp:taxon-name-part taxon-name-part-type="genus" reg="Carex">Carex</tp:taxon-name-part><tp:taxon-name-part taxon-name-part-type="species" reg="brunnea">brunnea</tp:taxon-name-part></tp:taxon-name></italic> Thunb., <italic><tp:taxon-name><tp:taxon-name-part taxon-name-part-type="genus" reg="Ophiorrhiza">Ophiorrhiza</tp:taxon-name-part></tp:taxon-name></italic> species, and <italic><tp:taxon-name><tp:taxon-name-part taxon-name-part-type="genus" reg="Carpinus">Carpinus</tp:taxon-name-part></tp:taxon-name></italic> species.</p></tp:treatment-sec><tp:treatment-sec sec-type="conservation status" id="SECID0E2DAE"><title>Conservation status.</title><p>The new species has been found in three localities in Leye County, Baise City, Guangxi, China. We did not complete additional surveys in the area, so the number of living populations is unknown. According to the IUCN Red List Categories and Criteria (<xref ref-type="bibr" rid="B7">IUCN Standards and Petitions Committee 2022</xref>), <italic><tp:taxon-name><tp:taxon-name-part taxon-name-part-type="genus" reg="Carrierea">Carrierea</tp:taxon-name-part><tp:taxon-name-part taxon-name-part-type="species" reg="leyensis">leyensis</tp:taxon-name-part></tp:taxon-name></italic> should be considered in the Data Deficient (<abbrev xmlns:xlink="http://www.w3.org/1999/xlink" xlink:title="Data Deficient" id="ABBRID0EQEAE" xlink:type="simple">DD</abbrev>) category at present.</p></tp:treatment-sec><tp:treatment-sec sec-type="material" id="SECID0EUEAE"><title>Additional specimens examined</title><p><bold>(paratypes).</bold> China • Guangxi: Baise City, Leye County, Tongle Township, Fengdong Village, around the point <named-content xmlns:xlink="http://www.w3.org/1999/xlink" content-type="dwc:verbatimCoordinates" xlink:type="simple"><named-content content-type="geo-json" specific-use="{&#34;type&#34;:&#34;Point&#34;,&#34;coordinates&#34;:[106.502383,24.769041]}" id="NCID0E6EAE" xlink:type="simple">106.502383°E, 24.769041°N</named-content></named-content>, limestone slope, alt. 1190 m, 30 July 2023, <italic>W. B. Xu, Z. C. Lu, M. L. Mo, S. L. Chang &amp; J. Q. Huang 16830</italic> (IBK, GXMG, IBSC); • ibid., 30 July 2023, <italic>W. B. Xu, Z. C. Lu, M. L. Mo, S. L. Chang &amp; J. Q. Huang 16832</italic> (IBK, PE, KUN); • ibid., 10 October 2023, <italic>W. B. Xu, Z. C. Lu, S. L. Chang &amp; J. Q. Huang 17742</italic> (IBK, CSH); • Tongle Township, Longmen Village, Caojiadongtun, around the point <named-content xmlns:xlink="http://www.w3.org/1999/xlink" content-type="dwc:verbatimCoordinates" xlink:type="simple"><named-content content-type="geo-json" specific-use="{&#34;type&#34;:&#34;Point&#34;,&#34;coordinates&#34;:[106.456363,24.736441]}" id="NCID0ENFAE" xlink:type="simple">106.456363°E, 24.736441°N</named-content></named-content>, limestone slope, alt. 1230 m, 31 December 2023, <italic>W. B. Xu, Z. C. Lu, S. L. Chang &amp; J. Q. Huang LZC2195</italic> (IBK, GXMI); • ibid., 24 September 2023, <italic>Z. R. Liu LKY-YC468</italic> (IBK); • ibid., 4 May 2024, <italic>W. B. Xu, Z. C. Lu, M. L. Mo, S. L. Chang &amp; J. Q. Huang 18273</italic> (IBK, CSH); • ibid., 4 May 2024, <italic>W. B. Xu, Z. C. Lu, M. L. Mo, S. L. Chang &amp; J. Q. Huang 18274</italic> (IBK, GXMI); • Tongle Township, Fengdong Village, Laomudong, around the point <named-content xmlns:xlink="http://www.w3.org/1999/xlink" content-type="dwc:verbatimCoordinates" xlink:type="simple"><named-content content-type="geo-json" specific-use="{&#34;type&#34;:&#34;Point&#34;,&#34;coordinates&#34;:[106.481868,24.751426]}" id="NCID0E4FAE" xlink:type="simple">106.481868°E, 24.751426°N</named-content></named-content>, limestone slope, alt. 1300 m, 4 May 2024, <italic>W. B. Xu, Z. C. Lu, M. L. Mo, S. L. Chang &amp; J. Q. Huang 18271</italic> (IBK, PE, KUN); • ibid., 4 May 2024, <italic>W. B. Xu, Z. C. Lu, M. L. Mo, S. L. Chang &amp; J. Q. Huang 18264</italic> (IBK, GXMG, IBSC); • ibid., 4 May 2024, <italic>W. B. Xu, Z. C. Lu, M. L. Mo, S. L. Chang &amp; J. Q. Huang 18266</italic> (IBK).</p></tp:treatment-sec><tp:treatment-sec sec-type="notes" id="SECID0EIGAE"><title>Notes.</title><p><italic><tp:taxon-name><tp:taxon-name-part taxon-name-part-type="genus" reg="Carrierea">Carrierea</tp:taxon-name-part><tp:taxon-name-part taxon-name-part-type="species" reg="leyensis">leyensis</tp:taxon-name-part></tp:taxon-name></italic> can be easily distinguished from the other two species of <italic><tp:taxon-name><tp:taxon-name-part taxon-name-part-type="genus" reg="Carrierea">Carrierea</tp:taxon-name-part></tp:taxon-name></italic> in its evergreen nature, shorter petioles, the shape of leaf blades, shorter inflorescences, smaller flowers, and smaller capsules. The morphological differences between <italic><tp:taxon-name><tp:taxon-name-part taxon-name-part-type="genus" reg="Carrierea">C.</tp:taxon-name-part><tp:taxon-name-part taxon-name-part-type="species" reg="leyensis">leyensis</tp:taxon-name-part></tp:taxon-name></italic> and the two related species <italic><tp:taxon-name><tp:taxon-name-part taxon-name-part-type="genus" reg="Carrierea">C.</tp:taxon-name-part><tp:taxon-name-part taxon-name-part-type="species" reg="dunniana">dunniana</tp:taxon-name-part></tp:taxon-name></italic> (Fig. <xref ref-type="fig" rid="F4">4A–D</xref>) and <italic><tp:taxon-name><tp:taxon-name-part taxon-name-part-type="genus" reg="Carrierea">C.</tp:taxon-name-part><tp:taxon-name-part taxon-name-part-type="species" reg="calycina">calycina</tp:taxon-name-part></tp:taxon-name></italic> (Fig. <xref ref-type="fig" rid="F4">4E–I</xref>) are summarized in Table <xref ref-type="table" rid="T1">1</xref>.</p><table-wrap id="T1" position="float" orientation="portrait"><label>Table 1.</label><caption><p>Comparison among <italic><tp:taxon-name><tp:taxon-name-part taxon-name-part-type="genus" reg="Carrierea">Carrierea</tp:taxon-name-part><tp:taxon-name-part taxon-name-part-type="species" reg="leyensis">leyensis</tp:taxon-name-part></tp:taxon-name></italic>, <italic><tp:taxon-name><tp:taxon-name-part taxon-name-part-type="genus" reg="Carrierea">C.</tp:taxon-name-part><tp:taxon-name-part taxon-name-part-type="species" reg="calycina">calycina</tp:taxon-name-part></tp:taxon-name></italic> and <italic><tp:taxon-name><tp:taxon-name-part taxon-name-part-type="genus" reg="Carrierea">C.</tp:taxon-name-part><tp:taxon-name-part taxon-name-part-type="species" reg="dunniana">dunniana</tp:taxon-name-part></tp:taxon-name></italic>.</p></caption><table id="TID0EJQAE" rules="all"><tbody><tr><th rowspan="1" colspan="1">Characters</th><th rowspan="1" colspan="1">
                    <italic>
                      <tp:taxon-name><tp:taxon-name-part taxon-name-part-type="genus" reg="Carrierea">C.</tp:taxon-name-part><tp:taxon-name-part taxon-name-part-type="species" reg="leyensis">leyensis</tp:taxon-name-part></tp:taxon-name>
                    </italic>
                  </th><th rowspan="1" colspan="1">
                    <italic>
                      <tp:taxon-name><tp:taxon-name-part taxon-name-part-type="genus" reg="Carrierea">C.</tp:taxon-name-part><tp:taxon-name-part taxon-name-part-type="species" reg="calycina">calycina</tp:taxon-name-part></tp:taxon-name>
                    </italic>
                  </th><th rowspan="1" colspan="1">
                    <italic>
                      <tp:taxon-name><tp:taxon-name-part taxon-name-part-type="genus" reg="Carrierea">C.</tp:taxon-name-part><tp:taxon-name-part taxon-name-part-type="species" reg="dunniana">dunniana</tp:taxon-name-part></tp:taxon-name>
                    </italic>
                  </th></tr><tr><td rowspan="1" colspan="1">Habit</td><td rowspan="1" colspan="1">Evergreen</td><td rowspan="1" colspan="1">Deciduous</td><td rowspan="1" colspan="1">Deciduous</td></tr><tr><td rowspan="1" colspan="1">Petiole</td><td rowspan="1" colspan="1">3–8 mm long, tomentose or glabrous when old</td><td rowspan="1" colspan="1">(2.5) 3–7 cm long, pubescent or glabrous</td><td rowspan="1" colspan="1">2–5 cm long, glabrous</td></tr><tr><td rowspan="1" colspan="1">Leaf blade</td><td rowspan="1" colspan="1">Elliptic, base cuneate, apex acuminate to long acuminate</td><td rowspan="1" colspan="1">Ovate-oblong, oblong, or slightly obovate, less often elliptic, base rounded to cordate, apex obtuse to acute</td><td rowspan="1" colspan="1">Ovate to oblong, base rounded, apex acuminate</td></tr><tr><td rowspan="1" colspan="1">Inflorescence</td><td rowspan="1" colspan="1">Terminal or axillary, 1.8–4.5 cm long</td><td rowspan="1" colspan="1">Terminal, 5–10 cm long</td><td rowspan="1" colspan="1">Terminal or axillary, 7–15 cm long</td></tr><tr><td rowspan="1" colspan="1">Sepals</td><td rowspan="1" colspan="1">(2 or 3 rare) 4–5, ovate-deltoid to oblong, 3.5–8 mm long</td><td rowspan="1" colspan="1">4–6, broadly ovate, 1.5–2 cm long</td><td rowspan="1" colspan="1">4–5, obovate to elliptic, 5–10 mm long</td></tr><tr><td rowspan="1" colspan="1">Bracts</td><td rowspan="1" colspan="1">Ovate-lanceolate, 1–1.35 cm long</td><td rowspan="1" colspan="1">Lanceolate to narrowly elliptic, 1–3 cm long</td><td rowspan="1" colspan="1">Ovate, 5–10 mm long</td></tr><tr><td rowspan="1" colspan="1">Bracteoles</td><td rowspan="1" colspan="1">Narrowly oblong, 3–7 mm long</td><td rowspan="1" colspan="1">Narrowly oblong, 4–8 mm long</td><td rowspan="1" colspan="1">Broadly oblong, ovate, or elliptic, 2.5–5 mm long</td></tr><tr><td rowspan="1" colspan="1">Capsule</td><td rowspan="1" colspan="1">1.7–2.7 cm long</td><td rowspan="1" colspan="1">3–8 cm long</td><td rowspan="1" colspan="1">2.5–4 cm long</td></tr></tbody></table></table-wrap><fig id="F4" position="float" orientation="portrait"><object-id xmlns:xlink="http://www.w3.org/1999/xlink" content-type="doi" xlink:type="simple">10.3897/phytokeys.248.129824.figure4</object-id><object-id xmlns:xlink="http://www.w3.org/1999/xlink" content-type="arpha" xlink:type="simple">95206F42-2047-5440-9BA3-ADEECE7973FB</object-id><label>Figure 4.</label><caption><p><italic><tp:taxon-name><tp:taxon-name-part taxon-name-part-type="genus" reg="Carrierea">Carrierea</tp:taxon-name-part><tp:taxon-name-part taxon-name-part-type="species" reg="dunniana">dunniana</tp:taxon-name-part></tp:taxon-name></italic><bold>A</bold> flowering branches <bold>B</bold> inflorescence <bold>C</bold> staminate flower in frontal view <bold>D</bold> dissection of staminate flower; <italic><tp:taxon-name><tp:taxon-name-part taxon-name-part-type="genus" reg="Carrierea">Carrierea</tp:taxon-name-part><tp:taxon-name-part taxon-name-part-type="species" reg="calycina">calycina</tp:taxon-name-part></tp:taxon-name></italic><bold>E</bold> flowering branches <bold>F</bold> inflorescence <bold>G</bold> pistillate flower in frontal view <bold>H</bold> pistillate flower in dorsal view <bold>I</bold> dissection of pistillate flower.</p></caption><graphic xmlns:xlink="http://www.w3.org/1999/xlink" xlink:href="phytokeys-248-305_article-129824__-g004.jpg" position="float" orientation="portrait" xlink:type="simple" id="oo_1168205.jpg"><uri content-type="original_file" xlink:type="simple">https://binary.pensoft.net/fig/1168205</uri></graphic></fig><p>This study also provides field documentation that individuals of <italic><tp:taxon-name><tp:taxon-name-part taxon-name-part-type="genus" reg="Carrierea">Carrierea</tp:taxon-name-part></tp:taxon-name></italic> can be monoecious. Although some reports of <italic><tp:taxon-name><tp:taxon-name-part taxon-name-part-type="genus" reg="Carrierea">Carrierea</tp:taxon-name-part></tp:taxon-name></italic> indicate that it is dioecious, our results affirm the observations of <xref ref-type="bibr" rid="B11">Yang and Zmarzty (2007)</xref>, who noted that the type specimens of <italic><tp:taxon-name><tp:taxon-name-part taxon-name-part-type="genus" reg="Carrierea">C.</tp:taxon-name-part><tp:taxon-name-part taxon-name-part-type="species" reg="dunniana">dunniana</tp:taxon-name-part></tp:taxon-name></italic> and <italic><tp:taxon-name><tp:taxon-name-part taxon-name-part-type="genus" reg="Carrierea">C.</tp:taxon-name-part><tp:taxon-name-part taxon-name-part-type="species" reg="calycina">calycina</tp:taxon-name-part></tp:taxon-name></italic> had both pistillate and staminate flowers.</p></tp:treatment-sec><ref-list><ref id="B7"><mixed-citation xmlns:xlink="http://www.w3.org/1999/xlink" xlink:type="simple">IUCN Standards and Petitions Committee (<year>2022</year>) Guidelines for using the IUCN Red List Categories and Criteria. Version 16. Prepared by the Standards and Petitions Committee of the IUCN Species Survival Commission. <ext-link xlink:href="https://www.iucnredlist.org/resources/redlistguidelines" ext-link-type="uri" xlink:type="simple">https://www.iucnredlist.org/resources/redlistguidelines</ext-link> [accessed on 13 June 2024]</mixed-citation></ref><ref id="B11"><mixed-citation xmlns:xlink="http://www.w3.org/1999/xlink" xlink:type="simple"><person-group><name name-style="western"><surname>Yang</surname><given-names>QE</given-names></name><name name-style="western"><surname>Zmarzty</surname><given-names>S</given-names></name></person-group> (<year>2007</year>) <article-title><italic><tp:taxon-name><tp:taxon-name-part taxon-name-part-type="genus">Carrierea</tp:taxon-name-part></tp:taxon-name></italic> Franch.</article-title> In: <person-group><name name-style="western"><surname>Wu</surname><given-names>ZY</given-names></name><name name-style="western"><surname>Raven</surname><given-names>PH</given-names></name><name name-style="western"><surname>Hong</surname><given-names>DY</given-names></name></person-group> (<role>Eds</role>) <issue-title>Flora of China.</issue-title><source>Science Press, Beijing &amp; Missouri Botanical Garden Press, St Louis</source><volume>13</volume>: <fpage>126</fpage>–<lpage>127</lpage>.</mixed-citation></ref></ref-list></tp:taxon-treatment>
